# Supplementary material for: Synthesis and Characterization of NUC-7738, an Aryloxy Phosphoramidate of 3′-Deoxyadenosine, as a Potential Anticancer Agent
Source: J Med Chem. 2022 Nov 23;65(23):15789–804. doi: 10.1021/acs.jmedchem.2c01348 (PMC9743095; doi:10.1021/acs.jmedchem.2c01348)
Supplement: Supplementary file 2 — jm2c01348_si_002.csv [file jm2c01348_si_002.csv]

Comp		CCRF-CEM		HL-60		KG-1		MOLT-4		K562		MV4-11		THP-1
		LC50	MI%	LC50	MI%	LC50	IC50	LC50	MI%	LC50	MI%	LC50	MI%	LC50	MI%
3�-dA	NC1=NC=NC2=C1N=CN2[C@H]3[C@H](O)C[C@@H](CO)O3	>198	12	76.84	88	70.82	78	151.92	52	59.31	88	>198	1	>198	-3
7a	O=P(N[C@@H](C)C(OCC1=CC=CC=C1)=O)(OC[C@H]2O[C@@H](N(C=N3)C4=C3C(N)=NC=N4)[C@H](O)C2)OC5=CC=CC=C5	2.36	100	17.78	97	17.36	92	0.51	98	6.1	92	2.1	99	65.45	74
Rp-7a	O=[P@](N[C@@H](C)C(OCC1=CC=CC=C1)=O)(OC[C@H]2O[C@@H](N(C=N3)C4=C3C(N)=NC=N4)[C@H](O)C2)OC5=CC=CC=C5	1.86	97	8.7	100	14	90	0.57	98	2.6	95	0.98	100	35	91
Sp-7a	O=[P@@](N[C@@H](C)C(OCC1=CC=CC=C1)=O)(OC[C@H]2O[C@@H](N(C=N3)C4=C3C(N)=NC=N4)[C@H](O)C2)OC5=CC=CC=C5	2.04	97	11	92	18	90	0.43	98	3	96	1.03	100	66	69
7b	O=P(N[C@@H](C)C(OCC1=CC=CC=C1)=O)(OC[C@H]2O[C@@H](N(C=N3)C4=C3C(N)=NC=N4)[C@H](O)C2)OC5=CC=CC=C5	1.17	100	6.37	100	11.03	100	0.32	100	4.93	97	1.48	99	46.47	99
7c	O=P(N[C@@H](C)C(OC(C)C)=O)(OC[C@H]1O[C@@H](N(C=N2)C3=C2C(N)=NC=N3)[C@H](O)C1)OC4=CC=CC=C4	14.93	94	45.23	82	136.56	65	3.55	93	15.42	92	-	-	-	-
7d	O=P(N[C@@H](C(C)C)C(OCCCCC)=O)(OC[C@H]1O[C@@H](N(C=N2)C3=C2C(N)=NC=N3)[C@H](O)C1)OC4=C(C=CC=C5)C5=CC=C4	4.72	100	8.9	100	12.02	99	1.46	100	11.7	99	8.78	106	68.91	99
7e	O=P(N[C@@H](C)C(OCC1=CC=CC=C1)=O)(OC[C@H]2O[C@@H](N(C=N3)C4=C3C(N)=NC=N4)[C@H](O)C2)OC5=C(CCC(OCC)=O)C=CC=C5	40.09	90	78.51	74	102.14	69	12.62	97	174.71	61	3.27	100	36.66	100
7f	O=P(NC(C)(C)C(OCC1=CC=CC=C1)=O)(OC[C@H]2O[C@@H](N(C=N3)C4=C3C(N)=NC=N4)[C@H](O)C2)OC5=C(C=CC=C6)C6=CC=C5	4.92	99	24.08	98	>198	29	1.4	100	10.69	91	8.71	101	>198	43
9	O=P(OC[C@H]1O[C@@H](N(C=N2)C3=C2C(N)=NC=N3)[C@H](O)C1)(N[C@@H](C)C(OCC4=CC=CC=C4)=O)N[C@@H](C)C(OCC5=CC=CC=C5)=O	7.03	100	16.53	100	34.13	98	3.52	100	24.34	97	-	-	-	-
5a	O=P(N[C@@H](C(OCC1=CC=CC=C1)=O)C)(OC[C@H]2O[C@@H](N(C=N3)C4=C3C(N)=NC=N4)[C@H](OP(OC5=CC=CC=C5)(N[C@H](C(OCC6=CC=CC=C6)=O)C)=O)C2)OC7=CC=CC=C7	64.83	65	143.47	57	111.95	63	62.86	75	26.3	78	-	-	-	-
5b	O=P(N[C@@H](C(OCC1=CC=CC=C1)=O)C)(OC[C@H]2O[C@@H](N(C=N3)C4=C3C(N)=NC=N4)[C@H](OP(OC5=CC=CC6=C5C=CC=C6)(N[C@H](C(OCC7=CC=CC=C7)=O)C)=O)C2)OC8=C(C=CC=C9)C9=CC=C8	27.14	99	78.59	99	66.28	93	14.78	100	25.35	87	-	-	-	-
6a	NC1=NC=NC2=C1N=CN2[C@H]3[C@H](OP(OC4=CC=CC=C4)(N[C@H](C(OCC5=CC=CC=C5)=O)C)=O)C[C@@H](CO)O3	17.63	99	31.09	80	79.44	69	18.62	100	26.87	89	-	-	-	-
